# Supplementary material for: Visible light-triggered selective C(sp2)-H/C(sp3)-H coupling of benzenes with aliphatic hydrocarbons
Source: Nat Commun. 2023 Oct 11;14:6366. doi: 10.1038/s41467-023-42191-9 (PMC10567795; doi:10.1038/s41467-023-42191-9)
Supplement: Supplementary file 3 — Source Data [file 41467_2023_42191_MOESM3_ESM.xlsx]

## Sheet: Sheet1
Cartesian Coordinates for Int1					Cartesian Coordinates for Int2
Atom	X	Y	Z		Atom	X	Y	Z
C	2.87586	1.24947	0.803342		C	3.12205	0.500833	1.23103
C	2.31225	7.8e-05	1.48756		C	2.51779	-0.891461	1.10786
C	0.781429	7.6e-05	1.3916		C	0.995832	-0.843402	1.1611
C	0.352174	-4e-06	-0.108185		C	0.431175	0.058756	0.053427
C	0.948985	1.25412	-0.780981		C	1.0525	1.45476	0.158766
C	2.47761	1.24554	-0.676745		C	2.57436	1.38342	0.117842
H	0.368896	-0.884492	1.88498		H	0.589599	-1.85171	1.07207
H	2.58684	0.000135	2.54486		H	2.91369	-1.57504	1.8577
H	2.49308	2.15065	1.29119		H	2.84846	0.928702	2.1981
H	3.96515	1.26133	0.896774		H	4.21109	0.454388	1.18408
H	0.636246	1.28664	-1.82893		H	0.691733	2.0907	-0.651758
H	0.584704	2.15993	-0.295389		H	0.745753	1.91293	1.10178
H	2.86268	2.1442	-1.16314		H	3.00987	2.38155	0.139359
H	0.368899	0.884697	1.88488		H	0.678276	-0.445763	2.12781
C	3.04168	-7.5e-05	-1.36195		C	3.02807	0.763219	-1.29609
H	2.77146	-0.000132	-2.42194		H	2.62983	1.39068	-2.08924
H	4.13341	-7.4e-05	-1.29953		H	4.1129	0.701003	-1.31336
C	2.87586	-1.24939	0.803476		C	2.96371	-1.51234	-0.307059
H	3.96514	-1.26124	0.89691		H	4.0496	-1.53449	-0.348012
H	2.49307	-2.15051	1.29142		H	2.52112	-2.50047	-0.403599
C	0.948981	-1.2542	-0.780848		C	0.929835	-0.560137	-1.36412
H	0.584696	-2.15996	-0.29516		H	0.537746	-1.5701	-1.45119
H	0.636242	-1.28683	-1.82879		H	0.572739	0.09418	-2.15572
C	2.4776	-1.24562	-0.676612		C	2.36445	-0.515276	-1.16882
H	2.86268	-2.14433	-1.16291		C	-1.08753	0.056869	0.0338
C	-1.15277	-2e-06	-0.10469		C	-1.83059	1.23133	0.092866
C	-1.87174	1.22088	-0.066061		C	-1.78492	-1.15237	-0.043912
C	-1.87174	-1.22088	-0.065997		C	-3.22191	1.19784	0.07864
C	-3.23243	1.23047	-0.01098		H	-1.33916	2.19259	0.156686
H	-1.34213	2.16034	-0.080974		C	-3.16755	-1.18134	-0.059454
C	-3.23242	-1.23047	-0.010893		H	-1.24274	-2.08903	-0.099046
H	-1.34213	-2.16035	-0.080867		C	-3.91472	-0.003295	0.001667
C	-3.96322	1e-06	0.01353		H	-3.77431	2.12912	0.12864
H	-3.78414	2.16225	0.013878		H	-3.68125	-2.13421	-0.122417
H	-3.78414	-2.16225	0.014023		C	-5.41578	-0.049165	-0.012251
C	-5.31941	1e-06	0.069891		H	-5.77999	-0.591103	-0.887033
H	-5.87639	0.929913	0.09386		H	-5.79524	-0.567297	0.871063
H	-5.87646	-0.92991	0.092112		H	-5.84032	0.953893	-0.027685
